# Supplementary material for: Differential methylation region detection via an array-adaptive normalized kernel-weighted model
Source: PLoS One. 2024 Jun 28;19(6):e0306036. doi: 10.1371/journal.pone.0306036 (PMC11213316; doi:10.1371/journal.pone.0306036)
Supplement: S2 File — (CSV) [file pone.0306036.s002.csv]

aadmr_genes	drmcate_genes	unique_aadmr_genes	unique_dmrcate_genes
ABAT	ACTG1	ABAT	ACTG1
ABHD5	ADCY1	ABHD5	ADCY1
ACTG1	ADCY2	ACTG1	ADCY2
ACTG1	ADCY3	ADCY1	ADCY3
ACTG1	ADCY4	ADCY2	ADCY4
ADCY1	ADCY4	ADCY3	ADCY5
ADCY1	ADCY5	ADCY4	ADCY6
ADCY1	ADCY6	ADCY5	ADCY8
ADCY1	ADCY6	ADCY6	ADCY9
ADCY1	ADCY8	ADCY8	ADRB1
ADCY1	ADCY8	ADCY9	ASIC2
ADCY1	ADCY9	ADORA1	ATP2A2
ADCY2	ADRB1	ADORA2A	CACNA1A
ADCY2	ASIC2	ADRB1	CACNA1C
ADCY2	ATP2A2	ADRB3	CACNA1D
ADCY2	CACNA1A	AGTR1	CACNA1S
ADCY2	CACNA1C	AKT1	CACNA2D2
ADCY2	CACNA1C	AKT2	CACNA2D3
ADCY2	CACNA1D	AKT3	CACNA2D4
ADCY3	CACNA1S	ALOX15	CACNB1
ADCY3	CACNA2D2	ALOX5	CACNB2
ADCY3	CACNA2D3	ANGPT1	CACNG1
ADCY3	CACNA2D4	ANGPT2	CACNG2
ADCY3	CACNB1	ANGPT4	CACNG3
ADCY3	CACNB2	APBB1IP	CACNG4
ADCY3	CACNG1	APP	CACNG5
ADCY4	CACNG2	ARNTL	CACNG6
ADCY4	CACNG3	ARRB1	CACNG7
ADCY4	CACNG4	ARRB2	CACNG8
ADCY4	CACNG5	ATF2	CALHM1
ADCY4	CACNG6	ATF6B	CD28
ADCY4	CACNG7	ATP1A2	CD80
ADCY4	CACNG8	ATP1A3	CHRM3
ADCY5	CALHM1	ATP1A4	DES
ADCY5	CD28	ATP1B2	ENTPD2
ADCY5	CD80	ATP2B2	GABBR1
ADCY5	CHRM3	ATP2B3	GABBR2
ADCY5	DES	ATP2B4	GABRA1
ADCY5	ENTPD2	ATP4A	GABRA2
ADCY5	GABBR1	ATP4B	GABRA5
ADCY5	GABBR2	BAD	GABRA6
ADCY5	GABRA1	BCAR1	GNAS
ADCY6	GABRA2	C1QA	GRM1
ADCY6	GABRA5	C1QB	GRM4
ADCY6	GABRA6	C1QC	GZMB
ADCY6	GNAS	C1R	HCN4
ADCY6	GRM1	C2	HLA-A
ADCY6	GRM4	C4A	HLA-B
ADCY6	GZMB	C4B	HLA-DMB
ADCY8	HCN4	C4BPA	HLA-DOA
ADCY8	HLA-A	CACNA1A	HLA-DOB
ADCY8	HLA-B	CACNA1B	HLA-DPA1
ADCY8	HLA-DMB	CACNA1C	HLA-DPB1
ADCY8	HLA-DOA	CACNA1D	HLA-DQA2
ADCY8	HLA-DOB	CACNA1G	HLA-DRA
ADCY8	HLA-DPA1	CACNA1H	HLA-DRB1
ADCY9	HLA-DPB1	CACNA1I	HLA-DRB5
ADCY9	HLA-DQA2	CACNA1S	HLA-E
ADCY9	HLA-DRA	CACNA2D2	HLA-G
ADCY9	HLA-DRB1	CACNA2D3	HTR1A
ADCY9	HLA-DRB5	CACNA2D4	HTR1B
ADCY9	HLA-E	CACNB1	HTR1D
ADCY9	HLA-G	CACNB2	HTR1E
ADORA1	HTR1A	CACNG1	HTR3A
ADORA2A	HTR1B	CACNG2	HTR3B
ADRB1	HTR1D	CACNG3	HTR3D
ADRB3	HTR1E	CACNG4	HTR3E
AGTR1	HTR3A	CACNG5	IGF1
AKT1	HTR3B	CACNG6	IL1B
AKT1	HTR3D	CACNG7	IL6
AKT1	HTR3E	CACNG8	ITGA11
AKT1	IGF1	CALM2	ITGA2B
AKT2	IL1B	CALM3	ITGA3
AKT2	IL6	CALML4	ITGA6
AKT2	ITGA11	CALML6	ITGA7
AKT2	ITGA2B	CALY	ITGA8
AKT3	ITGA3	CAMK2A	ITGA9
AKT3	ITGA6	CAMK2B	ITGB4
AKT3	ITGA7	CAMK2G	KIR2DL1
AKT3	ITGA8	CAMKK2	KIR2DL3
ALOX15	ITGA9	CASP1	KIR3DL1
ALOX5	ITGB4	CCKBR	KIR3DL2
ANGPT1	KIR2DL1	CCL1	KIR3DL3
ANGPT2	KIR2DL3	CCL11	KLRC1
ANGPT4	KIR3DL1	CCL13	LAMA2
APBB1IP	KIR3DL2	CCL14	LMNA
APP	KIR3DL3	CCL16	MYBPC3
ARNTL	KLRC1	CCL22	MYH6
ARRB1	LAMA2	CCL23	MYH7
ARRB1	LMNA	CCL24	P2RX2
ARRB2	MYBPC3	CCL25	P2RX3
ARRB2	MYH6	CCL3	PDE1A
ATF2	MYH7	CCL4	PDE1C
ATF2	P2RX2	CCL4L1	PKD2L1
ATF6B	P2RX3	CCL4L2	PLCB1
ATF6B	PDE1A	CCL5	PLCB2
ATP1A2	PDE1C	CCL8	PLCB4
ATP1A2	PKD2L1	CCND1	RYR2
ATP1A3	PLCB1	CCR1	SCN2A
ATP1A3	PLCB2	CCR10	SCN3A
ATP1A4	PLCB4	CCR2	SCNN1A
ATP1A4	RYR2	CCR3	SLC8A1
ATP1B2	SCN2A	CCR5	SLC8A2
ATP1B2	SCN3A	CCR6	SLC8A3
ATP2B2	SCNN1A	CCR7	TAS1R1
ATP2B3	SLC8A1	CCR8	TAS1R2
ATP2B4	SLC8A2	CD38	TAS2R1
ATP4A	SLC8A3	CD40LG	TAS2R16
ATP4B	TAS1R1	CDC42	TAS2R39
BAD	TAS1R2	CFTR	TAS2R40
BCAR1	TAS2R1	CHRM3	TAS2R9
BCAR1	TAS2R16	CNR1	TGFB3
C1QA	TAS2R39	CREB3	TNF
C1QB	TAS2R40	CREB3L1	TNNC1
C1QC	TAS2R9	CREB3L3	TNNT2
C1R	TGFB3	CREB5	TPM3
C2	TNF	CSF1R	TRPM5
C4A	TNF	CX3CL1	TTN
C4B	TNNC1	CX3CR1
C4BPA	TNNT2	CXCL14
CACNA1A	TPM3	CXCL5
CACNA1A	TRPM5	CXCL6
CACNA1A	TTN	CXCR1
CACNA1B		CXCR2
CACNA1B		CXCR5
CACNA1B		CYP11A1
CACNA1C		CYP11B2
CACNA1C		CYP21A2
CACNA1C		CYP2C18
CACNA1C		CYP2C19
CACNA1C		CYP2D6
CACNA1D		CYP2D7
CACNA1D		DAGLA
CACNA1D		DAGLB
CACNA1D		DDC
CACNA1D		DOCK2
CACNA1G		DRD3
CACNA1H		DRD4
CACNA1I		DRD5
CACNA1S		DUSP1
CACNA1S		EEF2
CACNA1S		EEF2K
CACNA1S		EFNA1
CACNA2D2		EFNA2
CACNA2D3		EFNA3
CACNA2D4		ELK1
CACNB1		ELMO1
CACNB2		EPHA2
CACNG1		EVL
CACNG2		EZR
CACNG3		F2R
CACNG4		FCER1A
CACNG5		FGF1
CACNG6		FGF10
CACNG7		FGF18
CACNG8		FGF19
CALM2		FGF2
CALM2		FGF20
CALM2		FGF21
CALM2		FGF23
CALM2		FGF3
CALM2		FGF4
CALM3		FGF5
CALM3		FGF8
CALM3		FGFR1
CALM3		FGFR2
CALM3		FGFR3
CALM3		FGFR4
CALML4		FGR
CALML4		FLT1
CALML4		FLT4
CALML4		FOS
CALML4		FPR1
CALML4		FYB1
CALML6		GABARAP
CALML6		GABBR1
CALML6		GABBR2
CALML6		GABRA1
CALML6		GABRA2
CALML6		GABRA3
CALY		GABRA5
CAMK2A		GABRA6
CAMK2A		GABRB1
CAMK2A		GABRB2
CAMK2A		GABRB3
CAMK2B		GABRD
CAMK2B		GABRG2
CAMK2B		GABRG3
CAMK2B		GABRP
CAMK2G		GABRR2
CAMK2G		GABRR3
CAMK2G		GAD1
CAMK2G		GAD2
CAMKK2		GLS2
CASP1		GNA11
CCKBR		GNAI2
CCL1		GNAO1
CCL11		GNAS
CCL11		GNB2
CCL13		GNB3
CCL14		GNG12
CCL16		GNG3
CCL22		GNG4
CCL23		GNG7
CCL24		GNGT1
CCL25		GNGT2
CCL3		GRIA1
CCL4		GRIA2
CCL4L1		GRIA4
CCL4L2		GRIN1
CCL5		GRIN2A
CCL8		GRIN2B
CCND1		GRK1
CCR1		GRK2
CCR10		GRK3
CCR2		GRK5
CCR3		GRK6
CCR5		GRK7
CCR6		GSK3B
CCR7		HLA-DMA
CCR8		HLA-DMB
CD38		HLA-DOA
CD40LG		HLA-DOB
CDC42		HLA-DPA1
CDC42		HLA-DPB1
CFTR		HLA-DQA2
CHRM3		HLA-DRA
CNR1		HLA-DRB1
CREB3		HLA-DRB5
CREB3		HRAS
CREB3L1		HRH2
CREB3L1		HTR1A
CREB3L3		HTR1B
CREB3L3		HTR1D
CREB5		HTR1E
CREB5		HTR2A
CSF1R		HTR2C
CX3CL1		HTR3A
CX3CR1		HTR3B
CXCL14		HTR3D
CXCL5		HTR4
CXCL5		HTR5A
CXCL6		HTR6
CXCL6		IGF1
CXCR1		IGF1R
CXCR2		IL10
CXCR5		IL12B
CYP11A1		IL1B
CYP11B2		IL23A
CYP21A2		IL3
CYP2C18		IL6
CYP2C19		IL9
CYP2D6		INS
CYP2D7		INSR
DAGLA		IRF8
DAGLB		IRS2
DDC		IRS4
DDC		ITGA2B
DOCK2		ITGAL
DRD3		ITGAM
DRD4		ITGB2
DRD5		ITK
DUSP1		ITPR1
EEF2		JAK3
EEF2K		JMJD7-PLA2G4B
EFNA1		KCND2
EFNA2		KCNJ1
EFNA3		KCNJ10
ELK1		KCNJ14
ELMO1		KCNJ15
EPHA2		KCNJ16
EVL		KCNJ3
EZR		KCNJ4
F2R		KCNJ5
FCER1A		KCNJ6
FGF1		KCNJ9
FGF10		KCNK3
FGF18		KCNK9
FGF19		KCNN2
FGF2		KCNQ1
FGF20		KDR
FGF21		KIF5C
FGF23		LCP2
FGF3		LIPE
FGF4		LPAR5
FGF5		LRTOMT
FGF8		LY96
FGFR1		LYN
FGFR2		MAGI1
FGFR3		MAGI2
FGFR4		MAP2K2
FGR		MAP2K3
FLT1		MAPK12
FLT4		MAPK13
FOS		MAPK3
FOS		MAPK8
FOS		MC2R
FPR1		MEF2C
FYB1		MET
GABARAP		MGLL
GABBR1		MRAS
GABBR2		MS4A2
GABRA1		MYL6
GABRA2		MYLK
GABRA3		MYLK3
GABRA5		MYLK4
GABRA6		NFATC1
GABRB1		NFATC2
GABRB1		NFATC4
GABRB2		NFKBIB
GABRB2		NGFR
GABRB3		NLRP3
GABRB3		NOD1
GABRD		NOS2
GABRG2		NOS3
GABRG3		NPPA
GABRP		NPR1
GABRR2		NPY
GABRR3		NR4A2
GAD1		OXT
GAD2		PAK1
GLS2		PARD6A
GNA11		PDE2A
GNAI2		PDGFA
GNAI2		PDGFB
GNAI2		PDGFD
GNAI2		PDGFRA
GNAI2		PF4V1
GNAI2		PFN3
GNAI2		PIK3CD
GNAI2		PIK3CG
GNAI2		PIK3R1
GNAO1		PIK3R2
GNAO1		PIK3R5
GNAO1		PIK3R6
GNAO1		PLA2G4B
GNAO1		PLA2G4E
GNAS		PLAAT3
GNAS		PLCB1
GNAS		PLCB2
GNAS		PLCB4
GNAS		PLCE1
GNAS		PLCG2
GNAS		PLIN1
GNB2		PNPLA2
GNB2		POMC
GNB2		PPP1CA
GNB2		PPP1R12C
GNB3		PPP1R1B
GNB3		PPP2CA
GNB3		PPP2CB
GNB3		PPP2R1B
GNG12		PPP2R2B
GNG12		PPP2R2C
GNG12		PPP2R2D
GNG12		PPP2R5C
GNG3		PPP3R2
GNG3		PREX1
GNG3		PRG2
GNG3		PRKAB1
GNG4		PRKAB2
GNG4		PRKAG2
GNG4		PRKAG3
GNG4		PRKCA
GNG7		PRKCB
GNG7		PRKCG
GNG7		PRKCZ
GNG7		PRKG2
GNGT1		PTGER3
GNGT1		PTK2
GNGT1		PTK2B
GNGT1		PYCARD
GNGT2		RAC2
GNGT2		RALGDS
GNGT2		RAP1A
GNGT2		RAP1GAP
GRIA1		RAPGEF3
GRIA2		RAPGEF4
GRIA4		RAPGEF5
GRIN1		RASGRP2
GRIN2A		RASGRP3
GRIN2A		RASSF5
GRIN2B		RELA
GRIN2B		RGS14
GRK1		RNASE3
GRK2		ROCK2
GRK3		RYR1
GRK5		RYR2
GRK6		SERPING1
GRK7		SFTPA1
GSK3B		SFTPA2
GSK3B		SHC2
HLA-DMA		SIPA1
HLA-DMB		SIPA1L3
HLA-DOA		SLC12A5
HLA-DOB		SLC18A1
HLA-DPA1		SLC18A2
HLA-DPB1		SLC32A1
HLA-DQA2		SLC4A2
HLA-DRA		SLC6A1
HLA-DRB1		SLC6A12
HLA-DRB5		SLC6A13
HRAS		SLC6A3
HRAS		SLC6A4
HRAS		SLC9A1
HRAS		SST
HRH2		STAT2
HTR1A		STAT5B
HTR1B		TH
HTR1D		TLN1
HTR1E		TLR4
HTR2A		TNF
HTR2C		TPH1
HTR3A		TPH2
HTR3B		TRPM2
HTR3D		TSHR
HTR4		VAV1
HTR5A		VAV2
HTR6		WAS
IGF1		XCR1
IGF1R
IL10
IL10
IL12B
IL1B
IL23A
IL3
IL6
IL9
INS
INS
INSR
INSR
IRF8
IRS2
IRS4
ITGA2B
ITGAL
ITGAM
ITGAM
ITGB2
ITGB2
ITK
ITPR1
ITPR1
ITPR1
ITPR1
ITPR1
JAK3
JMJD7-PLA2G4B
JMJD7-PLA2G4B
KCND2
KCNJ1
KCNJ10
KCNJ14
KCNJ15
KCNJ16
KCNJ3
KCNJ3
KCNJ3
KCNJ4
KCNJ5
KCNJ5
KCNJ5
KCNJ5
KCNJ6
KCNJ6
KCNJ6
KCNJ6
KCNJ9
KCNJ9
KCNJ9
KCNK3
KCNK9
KCNN2
KCNQ1
KDR
KIF5C
LCP2
LIPE
LIPE
LPAR5
LRTOMT
LY96
LYN
MAGI1
MAGI2
MAP2K2
MAP2K2
MAP2K3
MAPK12
MAPK12
MAPK12
MAPK13
MAPK13
MAPK13
MAPK3
MAPK3
MAPK3
MAPK3
MAPK3
MAPK8
MAPK8
MC2R
MEF2C
MET
MGLL
MRAS
MS4A2
MYL6
MYLK
MYLK
MYLK3
MYLK3
MYLK4
MYLK4
NFATC1
NFATC2
NFATC4
NFKBIB
NGFR
NLRP3
NOD1
NOS2
NOS3
NPPA
NPPA
NPPA
NPR1
NPR1
NPR1
NPY
NR4A2
OXT
PAK1
PARD6A
PDE2A
PDGFA
PDGFB
PDGFD
PDGFRA
PF4V1
PFN3
PIK3CD
PIK3CD
PIK3CD
PIK3CG
PIK3CG
PIK3R1
PIK3R1
PIK3R1
PIK3R2
PIK3R2
PIK3R2
PIK3R5
PIK3R5
PIK3R6
PIK3R6
PLA2G4B
PLA2G4B
PLA2G4E
PLA2G4E
PLAAT3
PLCB1
PLCB1
PLCB1
PLCB1
PLCB1
PLCB1
PLCB1
PLCB2
PLCB2
PLCB2
PLCB2
PLCB2
PLCB2
PLCB2
PLCB4
PLCB4
PLCB4
PLCB4
PLCB4
PLCB4
PLCB4
PLCE1
PLCG2
PLIN1
PNPLA2
POMC
PPP1CA
PPP1CA
PPP1R12C
PPP1R1B
PPP2CA
PPP2CB
PPP2R1B
PPP2R2B
PPP2R2C
PPP2R2D
PPP2R5C
PPP3R2
PREX1
PRG2
PRKAB1
PRKAB2
PRKAG2
PRKAG3
PRKCA
PRKCA
PRKCA
PRKCA
PRKCA
PRKCA
PRKCA
PRKCB
PRKCB
PRKCB
PRKCB
PRKCB
PRKCB
PRKCB
PRKCB
PRKCG
PRKCG
PRKCG
PRKCG
PRKCG
PRKCG
PRKCG
PRKCZ
PRKCZ
PRKG2
PTGER3
PTK2
PTK2B
PYCARD
RAC2
RAC2
RALGDS
RAP1A
RAP1A
RAP1GAP
RAPGEF3
RAPGEF3
RAPGEF4
RAPGEF5
RASGRP2
RASGRP2
RASGRP3
RASSF5
RELA
RELA
RGS14
RNASE3
ROCK2
ROCK2
RYR1
RYR2
SERPING1
SFTPA1
SFTPA2
SHC2
SIPA1
SIPA1L3
SLC12A5
SLC18A1
SLC18A1
SLC18A2
SLC18A2
SLC32A1
SLC4A2
SLC6A1
SLC6A12
SLC6A13
SLC6A3
SLC6A4
SLC9A1
SST
STAT2
STAT5B
TH
TLN1
TLR4
TNF
TNF
TPH1
TPH2
TRPM2
TSHR
VAV1
VAV1
VAV2
VAV2
WAS
XCR1
